# Supplementary material for: Population Genomics analysis of Leptosphaeria biglobosa Associated with Brassica napus in China Reveals That Geographical Distribution Influences Its Genetic Polymorphism
Source: Microorganisms. 2024 Jul 1;12(7):1347. doi: 10.3390/microorganisms12071347 (PMC11278786; doi:10.3390/microorganisms12071347)
Supplement: Supplementary file 1 [file microorganisms-12-01347-s001.zip › TableS1.xlsx]

## Sheet: extracted_data2
		Table S1 The information and assembly statistics for field-collected Leptosphaeria biglobosa samples used in whole-genome sequencing. Mapping rate and average depth were calculated after mapping reference genome.
Isolate	Source	Genome Size(bp)	Contig Num	N50(bp)	GC Ratio(%)	Protein Coding Genes	Annotated in NR	Annotated in GO	Annotated in KEGG	Repeat Ratio(%)	Mapping Rate	Average Depth(×)
AH-AAS-2	Anhui, Hefei	29055849	734	79707	0.5195	9744	9354	6681	2743	3.01%	0.9353	97
AH-AAS-3	Anhui, Hefei	30041087	1090	85768	0.5142	9750	9355	6187	2722	5.55%	0.9078	99
AH-AAS-4	Anhui, Hefei	28846487	787	72167	0.5209	9742	9371	6670	2740	2.33%	0.9417	90
AH-AAS-5	Anhui, Hefei	29659368	1001	80715	0.5159	9722	9333	6671	2740	4.49%	0.9243	94
AH-AAS-6	Anhui, Hefei	32436342	1039	51337	0.5393	9707	9315	6660	2722	1.90%	0.2587	24
AH-AAS-7	Anhui, Hefei	30603761	1633	70515	0.5103	9731	9357	6675	2722	7.09%	0.9199	73
AH-AQ-1	Anhui, Anqing	30821310	1950	60343	0.5103	9772	9371	6680	2723	8.02%	0.9216	76
AH-HS-1	Anhui, Huangshan	28776211	650	78886	0.5209	9749	9371	6683	2730	1.92%	0.9442	104
AH-HS-2	Anhui, Huangshan	29076087	890	69135	0.5197	9756	9372	6682	2748	2.82%	0.9192	82
AH-HS-4	Anhui, Huangshan	31555255	2033	71653	0.5050	9739	9351	6654	2718	10.40%	0.9146	78
AH-SX-1	Anhui, Shexian	28686084	747	64689	0.5216	9762	9388	6703	2749	1.82%	0.9542	103
AH-SX-2	Anhui, Shexian	30225623	1296	76453	0.5126	9756	9374	6676	2727	6.06%	0.9076	74
ZJ-1	Zhejiang	29410944	2501	25139	0.5171	9868	9469	6752	2747	3.76%	0.8321	32
ZJ-2	Zhejiang	28850772	860	58430	0.5209	9784	9385	6695	2735	2.46%	0.9497	85
ZJ-3	Zhejiang	28692282	812	57742	0.5215	9745	9350	6678	2735	1.88%	0.9433	85
ZJ-QZ-1	Zhejiang, Quzhou	31081899	2112	73749	0.5075	9745	9366	6669	2721	8.88%	0.9181	85
HN-GS-1	Henan, Gushi	31420432	2256	66971	0.5053	9731	9344	6659	2713	9.75%	0.9162	76
HN-GS-2	Henan, Gushi	30882117	1738	66809	0.5096	9782	9395	6684	2716	8.10%	0.9155	89
HN-XY-1	Henan, Xinyang	30990621	1704	58862	0.5070	9769	9365	6681	2721	8.53%	0.9043	67
HN-XY-2	Henan, Xinyang	29203596	904	77039	0.5186	9755	9363	6662	2720	3.44%	0.9219	75
HN-XY-3	Henan, Xinyang	31364925	1962	81120	0.5055	9761	9363	6671	2720	9.46%	0.9112	98
SC-CD-1	Sichuan, Chengdu	31443605	2154	62032	0.5044	9768	9375	6667	2716	9.94%	0.9046	101
SC-CD-2	Sichuan, Chengdu	30656300	1905	63741	0.5095	9773	9381	6678	2715	6.85%	0.9066	90
SC-MY-1	Sichaun, Mianyang	30157490	1229	87006	0.5125	9716	9343	6648	2709	5.91%	0.915	82
SC-CD-3	Sichuan, Chengdu	29127120	765	86064	0.5187	9737	9363	6662	2715	2.72%	0.9222	79
SC-MY-2	Sichaun, Mianyang	30223002	1450	78892	0.5123	9739	9355	6663	2715	6.29%	0.9237	82
JS-1	Jiangsu	30590049	1414	86472	0.5101	9743	9366	6661	2722	7.16%	0.9271	109
JS-2	Jiangsu	28725273	589	82107	0.5211	9726	9356	6668	2745	2.09%	0.9435	96
JS-3	Jiangsu	30546285	1529	79410	0.5106	9751	9371	6652	2721	6.47%	0.9257	90
JS-4	Jiangsu	30050128	1125	78097	0.5135	9754	9364	6661	2726	5.26%	0.9302	93
JS-ZJ-1	Jiangsu, Zhenjiang	31484946	1597	100543	0.5054	9778	9382	6671	2715	10.16%	0.9045	86
JS-ZJ-2	Jiangsu, Zhenjiang	29948963	987	99985	0.5146	9788	9392	6682	2723	4.98%	0.8918	83
JS-ZJ-3	Jiangsu, Zhenjiang	31330894	2089	66441	0.5065	9785	9391	6684	2720	9.40%	0.9169	82
JS-ZJ-4	Jiangsu, Zhenjiang	31907672	2195	73785	0.5028	9777	9379	6677	2717	11.33%	0.9128	87
JS-ZJ-5	Jiangsu, Zhenjiang	30794868	1611	80688	0.5097	9777	9382	6671	2721	7.60%	0.922	88
JX-1	Jiangxi	31766872	2293	60223	0.5030	9769	9382	6670	2725	10.54%	0.9099	84
JX-2	Jiangxi	31026934	1242	82566	0.5130	10058	9603	6800	2756	5.68%	0.8964	103
JX-3	Jiangxi	30526783	1466	77169	0.5114	9757	9361	6667	2716	6.84%	0.9215	94
JX-4	Jiangxi	29202045	949	71043	0.5184	9751	9365	6678	2743	3.09%	0.9285	91
JX-5	Jiangxi, Jiujiang	30073392	1264	71619	0.5141	9764	9374	6673	2720	4.85%	0.9094	96
JX-6	Jiangxi, Shangrao	30826806	1996	76946	0.5093	9728	9340	6655	2715	7.51%	0.9113	100
SAX-1	Shaanxi	32152740	2490	66640	0.5002	9760	9371	6673	2720	11.46%	0.9068	77
SAX-2	Shaanxi	34178998	1639	34280	0.5487	9654	9272	6613	2690	1.72%	0.1806	19
SAX-3	Shaanxi	29944851	1465	65310	0.5139	9729	9353	6666	2714	4.97%	0.9274	94
SAX-4	Shaanxi	29825268	1107	76896	0.5148	9789	9393	6673	2720	4.17%	0.931	96
SAX-5	Shaanxi	28668795	561	89932	0.5216	9754	9367	6679	2741	1.99%	0.952	81
SAX-6	Shaanxi	30408574	1650	69161	0.5120	9754	9370	6668	2716	5.91%	0.9286	87
SAX-7	Shaanxi	28801726	647	76951	0.5210	9777	9399	6695	2741	2.00%	0.934	80
SAX-8	Shaanxi	30368398	1557	81045	0.5124	9738	9356	6676	2737	6.44%	0.9242	117
SAX-9	Shaanxi	29863048	1720	41613	0.5143	9789	9395	6700	2721	4.81%	0.6048	27
SAX-10	Shaanxi	30082647	1289	86061	0.5134	9733	9355	6666	2742	5.26%	0.9221	102
SAX-11	Shaanxi	31734190	2874	48630	0.5030	9796	9411	6697	2722	10.08%	0.9021	84
SAX-12	Shaanxi, Haizhong	29400792	1128	74916	0.5173	9758	9382	6695	2749	3.52%	0.9127	76
SAX-13	Shaanxi, Haizhong	29660076	1343	61053	0.5157	9755	9368	6691	2742	4.36%	0.9125	77
HN-CD-1	Hunan, Changde	28941602	694	76954	0.5199	9726	9360	6678	2744	2.11%	0.9269	92
HN-CD-2	Hunan, Changde	28708535	704	74874	0.5210	9762	9373	6685	2742	1.94%	0.9173	71
HN-CD-3	Hunan, Changde	29129364	849	74734	0.5187	9766	9383	6682	2749	2.45%	0.9122	88
HN-XZ-1	Hunan, XinZhen	29891864	1037	92849	0.5146	9744	9386	6176	2719	5.43%	0.9214	89
HN-XZ-2	Hunan, XinZhen	28727925	695	69817	0.5208	9737	9354	6678	2746	2.00%	0.9243	59
NMG-SHF-1	Inner Mongolia	30215775	843	82162	0.5138	10118	9653	6803	2757	3.07%	0.9861	79
NMG-SHF-2	Inner Mongolia	30150584	904	74526	0.5142	10121	9668	6813	2758	2.77%	0.9537	85
NMG-SHF-3	Inner Mongolia	30415547	808	92392	0.5125	10119	9667	6814	2775	3.50%	0.9824	141
NMG-SHF-4	Inner Mongolia	30041134	849	71610	0.5149	10112	9669	6816	2776	2.58%	0.9893	97
NMG-SHF-5	Inner Mongolia	30111946	835	77060	0.5144	10124	9657	6808	2777	2.82%	0.9716	114
SH-1	Shanghai	29723345	1100	79235	0.5160	9767	9603	6181	2722	4.93%	0.9168	78
SH-2	Shanghai	28932839	768	69247	0.5208	9794	9397	6699	2744	2.66%	0.9421	93
SH-3	Shanghai	31368994	1610	79079	0.5062	9788	9377	6679	2719	8.82%	0.9068	77
SH-4	Shanghai	30819122	1495	68782	0.5096	9744	9401	6178	2716	7.98%	0.9084	88
SH-5	Shanghai	28526708	1196	40258	0.5223	9734	9342	6673	2732	1.72%	0.9427	86
QH-1	Qinghai	30281118	1302	86495	0.5121	9736	9521	6174	2716	6.09%	0.9161	86
HB-1	Hubei	28604613	896	58113	0.5219	9744	9359	6676	2735	1.74%	0.953	99
HB-2	Hubei	29281233	1138	59735	0.5176	9746	9354	6665	2713	3.54%	0.8848	72
HB-3	Hubei	31189687	2103	72537	0.5066	9759	9374	6676	2718	9.06%	0.9051	86
