# Supplementary material for: Population Genomics analysis of Leptosphaeria biglobosa Associated with Brassica napus in China Reveals That Geographical Distribution Influences Its Genetic Polymorphism
Source: Microorganisms. 2024 Jul 1;12(7):1347. doi: 10.3390/microorganisms12071347 (PMC11278786; doi:10.3390/microorganisms12071347)
Supplement: Supplementary file 1 [file microorganisms-12-01347-s001.zip › TableS2.xlsx]

## Sheet: accessory_count
Table S2 The number of accessory orthogroups and predicted effectors in 35 strins.
Strans	Number of accessory orthogroups	Number of predicted-effector
AH-AAS-2	312	3258
AH-AAS-4	312	3267
AH-AAS-5	292	3249
AH-AAS-7	305	3257
AH-AQ-1	332	3282
AH-HS-1	319	3256
AH-HS-2	316	3251
AH-HS-4	305	3257
HB-1	316	3261
HB-2	322	3277
HB-3	328	3279
HN-CD-1	308	3262
HN-GS-2	327	3274
HN-XY-3	329	3271
HN-XZ-1	310	3261
HN-XZ-2	321	3263
JS-1	319	3266
JS-ZJ-1	324	3267
JX-1	333	3276
JX-2	403	3306
JX-3	310	3258
JX-4	329	3275
JX-5	320	3270
JX-6	299	3255
NMG-SHF-3	375	3150
QH-1	296	3246
SAX-1	329	3260
SAX-6	326	3269
SAX-7	331	3266
SAX-8	316	3261
SC-CD-1	332	3271
SC-MY-1	295	3244
SC-MY-2	309	3261
SH-2	349	3292
ZJ-3	323	3267
